# Supplementary material for: Immunogenic Properties of MVs Containing Structural Hantaviral Proteins: An Original Study
Source: Pharmaceutics. 2022 Jan 1;14(1):93. doi: 10.3390/pharmaceutics14010093 (PMC8779827; doi:10.3390/pharmaceutics14010093)
Supplement: Supplementary file 1 [file pharmaceutics-14-00093-s001.zip]

Archive with 1 entries (1 files):
- pharmaceutics-1480287-supplementary.pdf
